# Supplementary material for: Interrow cover crops in a semi-arid vineyard increase plant beneficial functional potential of the soil microbiome, both in vine rows and interrows, a benefit that increases with cover crop duration
Source: Environ Microbiome. 2025 Jun 11;20:66. doi: 10.1186/s40793-025-00726-1 (PMC12160431; doi:10.1186/s40793-025-00726-1)
Supplement: Supplementary file 1 — Supplementary Material 1 [file 40793_2025_726_MOESM1_ESM.xlsx]

## Sheet: Sheet1
Table S1. Categories for fatty acid types.
Category	Fatty Acid Type
General FAME	10:00:00	17:00:00
	11:00:00	18:1 w9c
	12:00:00	18:00:00
	13:00:00	19:00:00
	15:0 aldehyde	20:00:00
	14:00:00	21:00:00
	16:1 w9c aldehyde	22:00:00
	16:0 aldehyde	23:00:00
	15:00:00	1 day, 0:00:00
	16:1 w7c alcohol
	16:0 N alcohol
	16:00:00
Copiotrophic	10:0 2OH	14:1 w5c	16:1 w7c	17:1 w4c	19:1 w7c	21:1 w5c
	10:0 3OH	15:0 iso	16:1 w6c	17:1 w3c	19:1 w6c	21:1 w4c
	12:1 w8c	15:0 anteiso	16:1 w4c	16:0 2OH	19:0 cyclo w7c	21:1 w3c
	11:0 iso 3 OH	15:1 w9c	16:1 w3c	18:0 iso	19:0 cyclo w6c	22:1 w9c
	13:1 w5c	15:1 w8c	17:0 iso	18:1 w8c	20:1 w9c	22:1 w8c
	13:1 w4c	15:1 w7c	17:0 anteiso	18:1 w7c	20:1 w8c	22:1 w6c
	13:1 w3c	15:1 w6c	17:1 w9c	18:1 w6c	20:1 w6c	22:1 w5c
	12:0 2OH	15:1 w5c	17:1 w8c	18:1 w5c	20:1 w4c
	14:0 iso	14:0 2OH	17:1 w7c	18:1 w3c	20:0 cyclo w6c
	14:1 w9c	16:0 iso	17:1 w6c	19:0 anteiso	21:1 w9c
	14:1 w8c	16:0 anteiso	17:0 cyclo w7c	19:1 w9c	21:1 w8c
	14:1 w7c	16:1 w9c	17:1 w5c	19:1 w8c	21:1 w6c
Oligotrophic	11:0 iso	17:1 iso w9c	22:0 iso
	11:0 anteiso	17:1 anteiso w9c	22:0 10-methyl
	12:0 iso	17:1 anteiso w7c
	12:0 anteiso	17:1 w7c 10-methyl
	13:0 iso	17:0 10-methyl
	13:0 anteiso	18:1 w7c 10-methyl
	14:1 iso w7c	18:0 10-methyl
	14:0 anteiso	19:0 iso
	15:1 iso w9c	19:0 cyclo w9c
	15:1 iso w6c	19:1 w7c 10-methyl
	15:1 anteiso w9c	20:0 iso
	16:0 10-methyl	20:0 10-methyl
Saturated Fatty Acid	10:00:00	14:0 anteiso	18:00:00
	11:0 iso	14:00:00	19:0 iso
	11:0 anteiso	15:0 iso	20:00:00
	11:00:00	15:0 anteiso	21:00:00
	12:0 iso	15:00:00	22:00:00
	12:0 anteiso	16:0 iso	23:00:00
	12:00:00	16:0 anteiso	1 day, 0:00:00
	13:0 iso	16:00:00
	13:0 anteiso	17:0 iso
	13:00:00	17:0 anteiso
	14:1 iso w7c	17:00:00
	14:0 iso	18:0 iso
Unsaturated Fatty Acid	12:1 w8c	14:0 2OH	17:1 w7c	19:3 w3c	21:1 w9c	22:1 w3c
	13:1 w5c	16:4 w3c	17:1 w6c	19:1 w9c	21:1 w8c	23:4 w6c
	13:1 w4c	16:3 w6c	17:1 w5c	19:1 w8c	21:1 w6c	23:3 w6c
	13:1 w3c	16:1 w9c	17:1 w4c	19:1 w7c	21:1 w5c	23:3 w3c
	14:1 w9c	16:1 w8c	17:1 w3c	19:1 w6c	21:1 w4c	23:1 w5c
	14:1 w8c	16:1 w7c	16:0 2OH	20:4 w6c	21:1 w3c	23:1 w4c
	14:1 w7c	16:1 w6c	18:3 w6c	20:5 w3c	22:5 w6c	24:4 w6c
	14:1 w5c	16:1 w5c	18:1 w9c	20:3 w6c	22:6 w3c	24:1 w9c
	15:4 w3c	16:1 w4c	18:1 w8c	20:2 w6c	22:4 w6c	24:1 w7c
	15:3 w3c	16:1 w3c	18:1 w7c	20:1 w9c	22:5 w3c
	15:1 w9c	16:1 w9c DMA	18:1 w6c	20:1 w8c	22:2 w6c
	15:1 w8c	16:1 w7c DMA	18:1 w5c	20:1 w6c	22:1 w9c
	15:1 w7c	16:1 w5c DMA	18:1 w3c	20:1 w4c	22:1 w8c
	15:1 w6c	17:1 w9c	19:4 w6c	21:3 w6c	22:1 w6c
	15:1 w5c	17:1 w8c	19:3 w6c	21:3 w3c	22:1 w5c
Predator	15:4 w3c	21:3 w6c	24:4 w6c
	15:3 w3c	21:3 w3c	24:3 w6c
	16:4 w3c	22:5 w6c	24:3 w3c
	16:3 w6c	22:6 w3c	24:1 w3c
	18:3 w6c	22:4 w6c
	19:4 w6c	22:5 w3c
	19:3 w6c	22:2 w6c
	19:3 w3c	23:4 w6c
	20:4 w6c	23:3 w6c
	20:5 w3c	23:3 w3c
	20:3 w6c	23:1 w5c
	20:2 w6c	23:1 w4c
Prey	11:0 iso	12:0 2OH	15:0 anteiso	16:1 w4c	17:1 w3c	19:1 w7c
	11:0 anteiso	14:1 iso w7c	15:1 w9c	16:1 w3c	16:0 2OH	19:1 w6c
	10:0 2OH	14:0 iso	15:1 w8c	17:1 iso w9c	18:0 iso	19:0 cyclo w9c
	10:0 3OH	14:0 anteiso	15:1 w7c	17:0 iso	18:1 w8c	19:0 cyclo w7c
	12:0 iso	14:1 w9c	15:1 w6c	17:0 anteiso	18:1 w7c	19:0 cyclo w6c
	12:0 anteiso	14:1 w8c	15:1 w5c	17:1 w9c	18:1 w6c	19:0 cyclo 9,10 DMA
	12:1 w8c	14:1 w7c	14:0 2OH	17:1 w8c	18:1 w5c	20:0 iso
	13:0 iso	14:1 w5c	16:0 iso	17:1 w7c	18:1 w3c	20:1 w9c
	13:0 anteiso	15:1 iso w9c	16:0 anteiso	17:1 w6c	19:0 iso	20:1 w8c
	13:1 w5c	15:1 iso w6c	16:1 w9c	17:0 cyclo w7c	19:0 anteiso	20:1 w6c
	13:1 w4c	15:1 anteiso w9c	16:1 w7c	17:1 w5c	19:1 w9c	22:0 iso
	13:1 w3c	15:0 iso	16:1 w6c	17:1 w4c	19:1 w8c
Mono-unsaturated fatty acids	12:1 w8c	15:1 w5c	17:1 w9c	18:1 w5c	21:1 w6c
	13:1 w5c	14:0 2OH	17:1 w8c	18:1 w3c	21:1 w5c
	13:1 w4c	16:1 w9c	17:1 w7c	19:1 w9c	21:1 w4c
	13:1 w3c	16:1 w8c	17:1 w6c	19:1 w8c	21:1 w3c
	14:1 w9c	16:1 w7c	17:1 w5c	19:1 w7c	22:1 w9c
	14:1 w8c	16:1 w6c	17:1 w4c	19:1 w6c	22:1 w8c
	14:1 w7c	16:1 w5c	17:1 w3c	20:1 w9c	22:1 w6c
	14:1 w5c	16:1 w4c	16:0 2OH	20:1 w8c	22:1 w5c
	15:1 w9c	16:1 w3c	18:1 w9c	20:1 w6c	22:1 w3c
	15:1 w8c	16:1 w9c DMA	18:1 w8c	20:1 w4c	24:1 w9c
	15:1 w7c	16:1 w7c DMA	18:1 w7c	21:1 w9c	24:1 w7c
	15:1 w6c	16:1 w5c DMA	18:1 w6c	21:1 w8c
Poly-unsaturated fatty acids	15:4 w3c	20:2 w6c	23:1 w4c
	15:3 w3c	21:3 w6c	24:4 w6c
	16:4 w3c	21:3 w3c
	16:3 w6c	22:5 w6c
	18:3 w6c	22:6 w3c
	18:2 w6c	22:4 w6c
	19:4 w6c	22:5 w3c
	19:3 w6c	22:2 w6c
	19:3 w3c	23:4 w6c
	20:4 w6c	23:3 w6c
	20:5 w3c	23:3 w3c
	20:3 w6c	23:1 w5c
Gram Negative	10:0 2OH	15:1 w9c	17:1 w8c	18:1 w3c	21:1 w9c
	10:0 3OH	15:1 w8c	17:1 w7c	19:1 w9c	21:1 w8c
	12:1 w8c	15:1 w7c	17:1 w6c	19:1 w8c	21:1 w6c
	11:0 iso 3 OH	15:1 w6c	17:0 cyclo w7c	19:1 w7c	21:1 w5c
	13:1 w5c	15:1 w5c	17:1 w5c	19:1 w6c	21:1 w4c
	13:1 w4c	14:0 2OH	17:1 w4c	19:0 cyclo w7c	21:1 w3c
	13:1 w3c	16:1 w9c	17:1 w3c	19:0 cyclo w6c	22:1 w9c
	12:0 2OH	16:1 w7c	16:0 2OH	20:1 w9c	22:1 w8c
	14:1 w9c	16:1 w6c	18:1 w8c	20:1 w8c	22:1 w6c
	14:1 w8c	16:1 w4c	18:1 w7c	20:1 w6c	22:1 w5c
	14:1 w7c	16:1 w3c	18:1 w6c	20:1 w4c
	14:1 w5c	17:1 w9c	18:1 w5c	20:0 cyclo w6c
Gram Positive	11:0 iso	15:0 iso	18:0 iso
	11:0 anteiso	15:0 anteiso	18:1 w7c 10-methyl
	12:0 iso	16:0 iso	18:0 10-methyl
	12:0 anteiso	16:0 anteiso	19:0 iso
	13:0 iso	16:0 10-methyl	19:0 anteiso
	13:0 anteiso	17:1 iso w9c	19:0 cyclo w9c
	14:1 iso w7c	17:1 anteiso w9c	19:1 w7c 10-methyl
	14:0 iso	17:1 anteiso w7c	20:0 iso
	14:0 anteiso	17:0 iso	20:0 10-methyl
	15:1 iso w9c	17:0 anteiso	22:0 iso
	15:1 iso w6c	17:1 w7c 10-methyl	22:0 10-methyl
	15:1 anteiso w9c	17:0 10-methyl
Eukaryote	15:4 w3c	21:3 w6c	24:4 w6c
	15:3 w3c	21:3 w3c	24:3 w6c
	16:4 w3c	22:5 w6c	24:3 w3c
	16:3 w6c	22:6 w3c	24:1 w3c
	18:3 w6c	22:4 w6c
	19:4 w6c	22:5 w3c
	19:3 w6c	22:2 w6c
	19:3 w3c	23:4 w6c
	20:4 w6c	23:3 w6c
	20:5 w3c	23:3 w3c
	20:3 w6c	23:1 w5c
	20:2 w6c	23:1 w4c
Arbuscular Mycorrhizal Fungi	16:1 w5c
Fungi	18:2 w6c
